# Supplementary material for: Applications of Cu2+-Loaded Silica Nanoparticles to Photothermal Therapy and Tumor-Specific Fluorescence Imaging
Source: J Funct Biomater. 2024 Mar 25;15(4):81. doi: 10.3390/jfb15040081 (PMC11051373; doi:10.3390/jfb15040081)
Supplement: Supplementary file 1 [file jfb-15-00081-s001.zip]

Archive with 1 entries (1 files):
- jfb-2900892-supplementary.pdf
